# Supplementary material for: Investigating risk factors behind piglet facial and sow teat lesions through a literature review and a survey on teeth reduction
Source: Front Vet Sci. 2022 Dec 2;9:909401. doi: 10.3389/fvets.2022.909401 (PMC9755856; doi:10.3389/fvets.2022.909401)
Supplement: Supplementary file 4 [file Data_Sheet_1.XLSX]

## Sheet: Piglet teeth reduction survey
No.	teeth	type	freq	age	system	floortype	floortype2	training1	training2	training3	training4	training5	training6	training7	training8	training9	management1	management2	management3	management4	management5	management6	littersize	enrichment	why1	why2	why3	why4	why5	why6	why7	sevteat	sevface	reas_ptr	reas_pNtr	reas_ls	reas_fc	reas_ff	reas_of	reas_floor	reas_pmp	reas_lowcf	reas_tmcf	reas_noee	tried_tronly	tried_lowls	tried_mt	tried_sn	tried_csf
1	No				Conventional farrowing crate	Partly slatted		Learning about sow farrowing behaviour	Checking sow more regularly before farrowing	Assisting farrowing	Counting number of teats	Feed/nutrition adjustment	Check water flowrate or consumption	Check sow milk production			Cross-fostering	Split suckling	Use of nurse sows				13-15 piglets	No	Problems with sow teat injuries							Manageable without needing to change management practices	Never								Piglet facial lesions						I have tried this	I have tried this	I have tried this
2	No				Conventional farrowing crate	Partly slatted	Metal and plasic	No specific training									Cross-fostering	Split suckling					13-15 piglets	Only nesting materials for sows	Problems with piglet facial lesions							Needed to adjust management practices to keep it manageable	Manageable without needing to change management practices			Piglet facial lesions					Sow teat lesions				Worked		Worked
3	Yes	Grinding	Always on all litters, on all piglets	Within 48 hours after birth	Conventional farrowing crate		Metal and plasic	Learning about sow farrowing behaviour	Checking sow more regularly before farrowing	Assisting farrowing	Feed/nutrition adjustment	Check sow milk production					Use of nurse sows	Milk supplementation (via milk cups or similar)					13-15 piglets	Only environmental enrichment for piglets	Problems with piglet facial lesions	more dead piglets under the sow						Needed to adjust management practices to keep it manageable	Needed to adjust management practices to keep it manageable		Piglet facial lesions;Sow teat lesions	Piglet facial lesions;Sow teat lesions									Worked			I have tried this
4	Yes	Grinding	Always on all litters, on all piglets	Within 48 hours after birth	Conventional farrowing crate	Fully slatted	Metal and plasic	Learning about sow farrowing behaviour	Assisting farrowing	Counting number of teats	Feed/nutrition adjustment	Check water flowrate or consumption	Check sow milk production				Split suckling	Use of nurse sows	Milk supplementation (via milk cups or similar)				13-15 piglets	Both	Problems with piglet facial lesions	Problems with sow teat injuries	More piglet loss due to restless sows (15 %), was proven by research					Needed to adjust management practices to keep it manageable	Needed to adjust management practices to keep it manageable		Piglet facial lesions;Sow teat lesions										I have tried this;Worked			I have tried this;Did not work
5	No				Conventional farrowing crate	Partly slatted	Concrete	Checking sow more regularly before farrowing	Check sow milk production								None of the above						13-15 piglets	Both	Not done							Never	Never		Piglet facial lesions;Sow teat lesions						Piglet facial lesions				Did not work	Worked	Worked	Worked	Worked
6	No				Conventional farrowing crate	Partly slatted		No specific training									None of the above						13-15 piglets	Only nesting materials for sows	for 20 years not done							Never	Never	Piglet facial lesions	Sow teat lesions	Piglet facial lesions	Piglet facial lesions	Piglet facial lesions	Sow teat lesions	Piglet facial lesions	Piglet facial lesions	Piglet facial lesions	Piglet facial lesions	Piglet facial lesions	Worked	Worked	Worked	Worked	Worked
7	No				Conventional farrowing crate	Fully slatted	Metal	Assisting farrowing	Counting number of teats	Check water flowrate or consumption	Check sow milk production						Split suckling	Use of nurse sows					13-15 piglets	Only environmental enrichment for piglets	Standard procedure							Never	Never								Sow teat lesions			Piglet facial lesions				Worked
8	No				Conventional farrowing crate	Partly slatted	Metal and plasic	Whe don't have any staff.									Cross-fostering	Split suckling					16-18 piglets	Both	Problems with piglet facial lesions	Problems with sow teat injuries	Insufficient milk production					Not manageable	Not manageable		Piglet facial lesions;Sow teat lesions										I have tried this;Worked	I have tried this;Did not work		I have tried this;Did not work	I have tried this;Did not work
9	Yes	Grinding	Always on all litters, on all piglets	Within 48 hours after birth	Conventional farrowing crate		Metal	Learning about sow farrowing behaviour	Checking sow more regularly before farrowing	Assisting farrowing	Check water flowrate or consumption	Check sow milk production					Split suckling						13-15 piglets	Both	Standard procedure	Ease of overall management in the farrowing house	Problems with sow teat injuries					Never	Needed to adjust management practices to keep it manageable		Sow teat lesions	Sow teat lesions									I have tried this;Worked	I have tried this;Worked	I have tried this;Worked	I have tried this;Worked	I have tried this;Worked
10	Yes	Grinding	Frequently on most litters, on all piglets	Within 48 hours after birth	Conventional farrowing crate	Fully slatted	Metal	No specific training									Use of nurse sows						13-15 piglets	Both	Problems with piglet facial lesions	Problems with sow teat injuries						Manageable without needing to change management practices	Manageable without needing to change management practices		Piglet facial lesions;Sow teat lesions
11	Yes	Clipping	Always on all litters, on all piglets	Within 48 hours after birth	Conventional farrowing crate	Partly slatted	Metal and plasic	No specific training									Cross-fostering	Split suckling	Use of nurse sows	Milk supplementation (via milk cups or similar)			13-15 piglets	Only environmental enrichment for piglets	Problems with piglet facial lesions	Problems with sow teat injuries						Needed to adjust management practices to keep it manageable	Needed to adjust management practices to keep it manageable		Piglet facial lesions;Sow teat lesions										I have tried this;Worked
12	Yes	Clipping	Frequently on most litters, but not on small piglets	Within 48 hours after birth	Conventional farrowing crate	Fully slatted	Metal and plasic	Assisting farrowing	Counting number of teats	Feed/nutrition adjustment							Cross-fostering						16-18 piglets	Only environmental enrichment for piglets	Ease of overall management in the farrowing house	Problems with piglet facial lesions						Needed to adjust management practices to keep it manageable	Manageable without needing to change management practices		Piglet facial lesions	Sow teat lesions	Piglet facial lesions;Sow teat lesions				Sow teat lesions			Piglet facial lesions;Sow teat lesions			I have tried this	I have tried this
13	No				Conventional farrowing crate	Partly slatted		Checking sow more regularly before farrowing	Feed/nutrition adjustment	Check water flowrate or consumption							None of the above						13-15 piglets	Both	Standard procedure	Problems with piglet facial lesions						Needed to adjust management practices to keep it manageable	Manageable without needing to change management practices			Piglet facial lesions				Sow teat lesions	Piglet facial lesions;Sow teat lesions		Piglet facial lesions;Sow teat lesions	Piglet facial lesions;Sow teat lesions			I have tried this;Worked	I have tried this;Worked	I have tried this;Worked
14	No				Conventional farrowing crate	Partly slatted		Checking sow more regularly before farrowing	Assisting farrowing	Feed/nutrition adjustment	Check water flowrate or consumption						None of the above						13-15 piglets	Both	Standard procedure	Problems with piglet facial lesions						Needed to adjust management practices to keep it manageable	Manageable without needing to change management practices			Piglet facial lesions					Piglet facial lesions;Sow teat lesions		Piglet facial lesions;Sow teat lesions	Piglet facial lesions;Sow teat lesions			I have tried this;Worked	I have tried this;Worked	I have tried this;Worked
15	No				Outdoor farrowing	Solid	Concrete	Learning about sow farrowing behaviour	Checking sow more regularly before farrowing	Assisting farrowing	Counting number of teats	Check water flowrate or consumption					None of the above						16-18 piglets	Both	Standard procedure	Problems with piglet facial lesions						Never	Never		Sow teat lesions	Sow teat lesions					Sow teat lesions						Worked		I have tried this
16	No				Conventional farrowing crate	Fully slatted	Metal	Learning about sow farrowing behaviour	Checking sow more regularly before farrowing	Assisting farrowing	Feed/nutrition adjustment	Check water flowrate or consumption					Use of nurse sows						13-15 piglets	Both	Problems with sow teat injuries							Manageable without needing to change management practices	Needed to adjust management practices to keep it manageable			Piglet facial lesions;Sow teat lesions											I have tried this;Did not work	I have tried this	I have tried this
17	No				Conventional farrowing crate	Partly slatted		Learning about sow farrowing behaviour	Checking sow more regularly before farrowing	Assisting farrowing	Feed/nutrition adjustment						Use of nurse sows	None of the above					13-15 piglets	Both	No tooth reduction is practiced. It is not foreseen in standard procedure. The procedure provides guarantees of animal welfare							Never	Never
18	No				Conventional farrowing crate		Metal and plasic	Learning about sow farrowing behaviour	Checking sow more regularly before farrowing	Assisting farrowing	Counting number of teats	Check water flowrate or consumption					Cross-fostering	Split suckling	Use of nurse sows				13-15 piglets	No	Problems with piglet facial lesions	Problems with sow teat injuries						Never	Never								Piglet facial lesions;Sow teat lesions		Piglet facial lesions;Sow teat lesions				Worked	Worked
19	No				Conventional farrowing crate	Fully slatted	Plastic	Learning about sow farrowing behaviour	Checking sow more regularly before farrowing	Assisting farrowing	Counting number of teats	Feed/nutrition adjustment					Cross-fostering	Split suckling	Use of nurse sows	Artificial rearing (e.g. rescue decks)			13-15 piglets	No	Problems with piglet facial lesions	Problems with sow teat injuries						Manageable without needing to change management practices	Manageable without needing to change management practices		Sow teat lesions	Piglet facial lesions				Sow teat lesions	Piglet facial lesions		Piglet facial lesions;Sow teat lesions		Worked
20	No				Conventional farrowing crate			Learning about sow farrowing behaviour	Checking sow more regularly before farrowing	Assisting farrowing	Counting number of teats	Feed/nutrition adjustment	Check water flowrate or consumption	Check sow milk production			Cross-fostering	Split suckling	Use of nurse sows	Milk supplementation (via milk cups or similar)			13-15 piglets	Both	Problems with piglet facial lesions	Problems with sow teat injuries						Manageable without needing to change management practices	Manageable without needing to change management practices			Piglet facial lesions;Sow teat lesions
21	No				Free farrowing pen	Partly slatted	Concrete	Learning about sow farrowing behaviour	Checking sow more regularly before farrowing	Assisting farrowing	Counting number of teats	Feed/nutrition adjustment	Check water flowrate or consumption	Check sow milk production			Use of nurse sows						13-15 piglets	Only environmental enrichment for piglets	It is unnecessary.							Never	Never							Sow teat lesions	Piglet facial lesions					Worked	Worked	Worked
22	Yes	Grinding	Frequently on most litters, on all piglets	Within 48 hours after birth	Conventional farrowing crate	Partly slatted	Plastic	Learning about sow farrowing behaviour	Checking sow more regularly before farrowing	Assisting farrowing	Counting number of teats	Feed/nutrition adjustment	Check water flowrate or consumption	Check sow milk production			Cross-fostering	Split suckling	Use of nurse sows	Artificial rearing (e.g. rescue decks)	Milk supplementation (via milk cups or similar)		More than 18 piglets	Both	Problems with piglet facial lesions	Problems with sow teat injuries						Needed to adjust management practices to keep it manageable	Needed to adjust management practices to keep it manageable								Piglet facial lesions;Sow teat lesions				I have tried this	Did not work	I have tried this	I have tried this	I have tried this
23	Yes	Grinding	Always on all litters, on all piglets	Within 48 hours after birth	Conventional farrowing crate		Metal and plasic	Assisting farrowing	Feed/nutrition adjustment	Check sow milk production							Artificial rearing (e.g. rescue decks)	Milk supplementation (via milk cups or similar)					13-15 piglets	No	Ease of overall management in the farrowing house	To prevent crushing piglets						Never	Never		Piglet facial lesions	Piglet facial lesions;Sow teat lesions					Piglet facial lesions;Sow teat lesions				Worked		Worked	Worked
24	No				Conventional farrowing crate	Fully slatted	Metal	Checking sow more regularly before farrowing	Assisting farrowing	Counting number of teats	Feed/nutrition adjustment	Check water flowrate or consumption					Cross-fostering	Split suckling	Artificial rearing (e.g. rescue decks)	Milk supplementation (via milk cups or similar)			13-15 piglets	No	Problems with piglet facial lesions	Problems with sow teat injuries						Needed to adjust management practices to keep it manageable	Needed to adjust management practices to keep it manageable		Piglet facial lesions;Sow teat lesions	Piglet facial lesions;Sow teat lesions	Piglet facial lesions				Piglet facial lesions;Sow teat lesions		Piglet facial lesions;Sow teat lesions	Piglet facial lesions		I have tried this;Worked
25	Yes	Grinding	Always on all litters, on all piglets	Within 48 hours after birth	Conventional farrowing crate	Fully slatted	Metal	No specific training									Split suckling	Use of nurse sows					13-15 piglets	No	Standard procedure							Manageable without needing to change management practices	Manageable without needing to change management practices		Sow teat lesions	Piglet facial lesions					Sow teat lesions				Worked
26	No				Conventional farrowing crate	Partly slatted		Learning about sow farrowing behaviour	Assisting farrowing	Counting number of teats	Feed/nutrition adjustment	Check water flowrate or consumption					Cross-fostering	Split suckling	Use of nurse sows	Milk supplementation (via milk cups or similar)			13-15 piglets	No	Problems with piglet facial lesions	Problems with sow teat injuries						Manageable without needing to change management practices	Manageable without needing to change management practices		Piglet facial lesions;Sow teat lesions	Piglet facial lesions					Piglet facial lesions		Piglet facial lesions	Piglet facial lesions;Sow teat lesions	Did not work	Worked	I have tried this	I have tried this
27	No				Conventional farrowing crate	Fully slatted	Concrete	Learning about sow farrowing behaviour	Feed/nutrition adjustment	Check water flowrate or consumption	Check sow milk production						Cross-fostering	Use of nurse sows	Milk supplementation (via milk cups or similar)				11-12 piglets	Only environmental enrichment for piglets	Problems with piglet facial lesions	Problems with sow teat injuries						Manageable without needing to change management practices	Manageable without needing to change management practices	Piglet facial lesions;Sow teat lesions	Piglet facial lesions;Sow teat lesions					Piglet facial lesions;Sow teat lesions	Sow teat lesions		Piglet facial lesions	Piglet facial lesions		Worked	Worked	Worked	Worked
28	No				Conventional farrowing crate	Partly slatted	Concrete	Learning about sow farrowing behaviour	Checking sow more regularly before farrowing	Assisting farrowing	Counting number of teats	Feed/nutrition adjustment	Check water flowrate or consumption				Cross-fostering	Split suckling	Use of nurse sows	Milk supplementation (via milk cups or similar)			13-15 piglets	Only nesting materials for sows	Standard procedure	Problems with piglet facial lesions	Problems with sow teat injuries					Needed to adjust management practices to keep it manageable	Manageable without needing to change management practices		Piglet facial lesions;Sow teat lesions	Piglet facial lesions;Sow teat lesions					Piglet facial lesions;Sow teat lesions			Piglet facial lesions;Sow teat lesions	I have tried this;Worked	I have tried this;Worked
29	Yes	Clipping;Grinding	Always on all litters, on all piglets	Within 48 hours after birth	Conventional farrowing crate	Fully slatted	Metal and concrete	Checking sow more regularly before farrowing	Assisting farrowing	Feed/nutrition adjustment							Cross-fostering	Use of nurse sows	Milk supplementation (via milk cups or similar)				11-12 piglets	No	Problems with sow teat injuries							Manageable without needing to change management practices	Needed to adjust management practices to keep it manageable	Piglet facial lesions	Sow teat lesions						Piglet facial lesions;Sow teat lesions				Worked		Worked		Worked
30	Yes	Grinding	Always on all litters, but not on small piglets	From age day 3-7	Conventional farrowing crate	Fully slatted	Plastic	Learning about sow farrowing behaviour	Checking sow more regularly before farrowing	Assisting farrowing	Counting number of teats	Feed/nutrition adjustment	Check water flowrate or consumption	Check sow milk production			Cross-fostering	Split suckling	Milk supplementation (via milk cups or similar)				13-15 piglets	No	Standard procedure	Problems with piglet facial lesions	Problems with sow teat injuries					Needed to adjust management practices to keep it manageable	Needed to adjust management practices to keep it manageable		Sow teat lesions	Piglet facial lesions;Sow teat lesions					Piglet facial lesions;Sow teat lesions	Piglet facial lesions;Sow teat lesions		Piglet facial lesions;Sow teat lesions	I have tried this	Worked	Worked	Worked	Worked
31	Yes	Grinding	Always on all litters, but not on small piglets	From age day 3-7	Conventional farrowing crate		Concrete	Learning about sow farrowing behaviour	Feed/nutrition adjustment	Check sow milk production							Cross-fostering	Use of nurse sows	Milk supplementation (via milk cups or similar)				16-18 piglets	No	Problems with piglet facial lesions	Problems with sow teat injuries						Needed to adjust management practices to keep it manageable	Needed to adjust management practices to keep it manageable		Piglet facial lesions;Sow teat lesions	Sow teat lesions	Piglet facial lesions	Piglet facial lesions	Piglet facial lesions;Sow teat lesions	Piglet facial lesions;Sow teat lesions	Piglet facial lesions;Sow teat lesions	Piglet facial lesions;Sow teat lesions	Piglet facial lesions	Piglet facial lesions	Worked	I have tried this	Did not work	I have tried this	I have tried this
32	No				Conventional farrowing crate	Partly slatted	Metal and concrete	Learning about sow farrowing behaviour	Checking sow more regularly before farrowing	Assisting farrowing	Feed/nutrition adjustment						Cross-fostering	Split suckling	Use of nurse sows	Milk supplementation (via milk cups or similar)			11-12 piglets	Only nesting materials for sows	Problems with piglet facial lesions	Problems with sow teat injuries						Needed to adjust management practices to keep it manageable	Needed to adjust management practices to keep it manageable	Sow teat lesions	Piglet facial lesions	Piglet facial lesions;Sow teat lesions	Piglet facial lesions;Sow teat lesions				Piglet facial lesions;Sow teat lesions		Piglet facial lesions	Piglet facial lesions;Sow teat lesions	Worked	Worked	Worked	Worked	I have tried this
33	No				Conventional farrowing crate	Partly slatted		Checking sow more regularly before farrowing	Check water flowrate or consumption	Check sow milk production							Split suckling	Use of nurse sows	Milk supplementation (via milk cups or similar)				11-12 piglets	No	Standard procedure							Manageable without needing to change management practices	Manageable without needing to change management practices	Sow teat lesions	Piglet facial lesions	Piglet facial lesions;Sow teat lesions					Piglet facial lesions;Sow teat lesions	Piglet facial lesions;Sow teat lesions	Piglet facial lesions;Sow teat lesions	Piglet facial lesions;Sow teat lesions	I have tried this	Did not work	I have tried this	I have tried this;Worked	I have tried this
34	No				Conventional farrowing crate	Fully slatted		Learning about sow farrowing behaviour	Checking sow more regularly before farrowing	Assisting farrowing	Feed/nutrition adjustment	Check water flowrate or consumption					Cross-fostering	Split suckling	Use of nurse sows	Artificial rearing (e.g. rescue decks)	Milk supplementation (via milk cups or similar)		13-15 piglets	No	Standard procedure	Problems with piglet facial lesions	Problems with sow teat injuries					Manageable without needing to change management practices	Manageable without needing to change management practices	Piglet facial lesions;Sow teat lesions	Piglet facial lesions;Sow teat lesions	Piglet facial lesions	Sow teat lesions	Sow teat lesions	Sow teat lesions	Piglet facial lesions;Sow teat lesions	Piglet facial lesions;Sow teat lesions	Piglet facial lesions	Piglet facial lesions;Sow teat lesions	Piglet facial lesions;Sow teat lesions	Worked	Worked	Worked	I have tried this	Worked
35	Yes	Clipping	Always on all litters, but not on small piglets	From age day 3-7	Conventional farrowing crate		Concrete	Learning about sow farrowing behaviour	Checking sow more regularly before farrowing	Assisting farrowing	Counting number of teats	Check water flowrate or consumption					Cross-fostering	Split suckling	Use of nurse sows				11-12 piglets	Only environmental enrichment for piglets	Standard procedure	Ease of overall management in the farrowing house	Problems with piglet facial lesions	Problems with sow teat injuries				Manageable without needing to change management practices	Manageable without needing to change management practices		Piglet facial lesions;Sow teat lesions		Sow teat lesions	Sow teat lesions			Piglet facial lesions	Piglet facial lesions		Piglet facial lesions	Worked		Worked	Worked	Worked
36	No				Outdoor farrowing	Solid	Pasture	Learning about sow farrowing behaviour	Checking sow more regularly before farrowing	Assisting farrowing	Feed/nutrition adjustment	Check water flowrate or consumption					Use of nurse sows						Less than 10 piglets	Both	We don't practise this, because our sows are outdoor and free range							Never	Never			Piglet facial lesions;Sow teat lesions		Piglet facial lesions;Sow teat lesions	Piglet facial lesions;Sow teat lesions	Piglet facial lesions;Sow teat lesions				Piglet facial lesions;Sow teat lesions	Did not work	Worked	I have tried this;Worked	I have tried this;Worked	I have tried this;Worked
37	No				Conventional farrowing crate	Partly slatted	Metal and concrete	Learning about sow farrowing behaviour	Checking sow more regularly before farrowing	Assisting farrowing	Counting number of teats	Feed/nutrition adjustment	Check water flowrate or consumption	Check sow milk production			Cross-fostering	Split suckling	Use of nurse sows				13-15 piglets	Both	Problems with piglet facial lesions							Manageable without needing to change management practices	Never		Piglet facial lesions	Piglet facial lesions										Worked	Worked	Worked	Worked
38	No				Free farrowing pen	Partly slatted	Metal and concrete	Learning about sow farrowing behaviour	Checking sow more regularly before farrowing	Assisting farrowing	Counting number of teats	Feed/nutrition adjustment	Check water flowrate or consumption	Check sow milk production			Cross-fostering	Artificial rearing (e.g. rescue decks)					13-15 piglets	Both	Problems with piglet facial lesions							Manageable without needing to change management practices	Manageable without needing to change management practices			Piglet facial lesions					Piglet facial lesions						Worked	Worked	Worked
39	No				Conventional farrowing crate	Fully slatted	Metal and plasic	Learning about sow farrowing behaviour	Checking sow more regularly before farrowing	Assisting farrowing	Counting number of teats	Feed/nutrition adjustment	Check water flowrate or consumption	Check sow milk production			Cross-fostering	Split suckling	Use of nurse sows				11-12 piglets	No	Standard procedure	Problems with piglet facial lesions						Manageable without needing to change management practices	Never										Piglet facial lesions;Sow teat lesions		I have tried this			I have tried this;Did not work	I have tried this;Did not work
40	Yes	Clipping	Frequently on most litters, on all piglets	Within 48 hours after birth	Conventional farrowing crate	Partly slatted	Plastic	Learning about sow farrowing behaviour	Assisting farrowing	Feed/nutrition adjustment	Check water flowrate or consumption						Cross-fostering	Split suckling	Use of nurse sows	Artificial rearing (e.g. rescue decks)	Milk supplementation (via milk cups or similar)		16-18 piglets	Only nesting materials for sows	Problems with piglet facial lesions	Problems with sow teat injuries	Insufficient milk production					Manageable without needing to change management practices	Needed to adjust management practices to keep it manageable	Piglet facial lesions	Piglet facial lesions	Sow teat lesions							Piglet facial lesions;Sow teat lesions		Did not work	Did not work	I have tried this	Worked	Worked
41	Yes	Grinding	Always on all litters, on all piglets	From age day 3-7	Outdoor farrowing	Solid	Pasture	Check sow milk production									Split suckling						16-18 piglets	No	Problems with piglet facial lesions							Never	Never	Piglet facial lesions
42	Yes	Grinding	Frequently on most litters, on all piglets	Within 48 hours after birth	Conventional farrowing crate	Fully slatted		Learning about sow farrowing behaviour	Checking sow more regularly before farrowing	Assisting farrowing	Counting number of teats	Feed/nutrition adjustment	Check water flowrate or consumption	Check sow milk production			Cross-fostering	Split suckling	Use of nurse sows	Artificial rearing (e.g. rescue decks)	Milk supplementation (via milk cups or similar)		13-15 piglets	Both	Problems with piglet facial lesions	Problems with sow teat injuries						Needed to adjust management practices to keep it manageable	Needed to adjust management practices to keep it manageable		Piglet facial lesions;Sow teat lesions	Piglet facial lesions	Sow teat lesions			Sow teat lesions	Piglet facial lesions		Piglet facial lesions	Sow teat lesions				Worked
43	No (to Q5 automatically)				Free farrowing pen	Fully slatted	Plastic	Learning about sow farrowing behaviour	Checking sow more regularly before farrowing	Assisting farrowing							Cross-fostering	Use of nurse sows					11-12 piglets	No	Problems with sow teat injuries	To solve the problem of breeding gilts with too long canine teeth						Never	Never		Piglet facial lesions;Sow teat lesions									Piglet facial lesions;Sow teat lesions		I have tried this
44	Yes	Clipping	Frequently on most litters, but not on small piglets	Within 48 hours after birth	Conventional farrowing crate	Partly slatted		Learning about sow farrowing behaviour	Checking sow more regularly before farrowing	Assisting farrowing	Counting number of teats	Feed/nutrition adjustment	Check water flowrate or consumption	Check sow milk production			Cross-fostering	Use of nurse sows	Artificial rearing (e.g. rescue decks)	Milk supplementation (via milk cups or similar)			11-12 piglets	Only environmental enrichment for piglets	Standard procedure	Problems with piglet facial lesions	Problems with sow teat injuries					Manageable without needing to change management practices	Manageable without needing to change management practices		Piglet facial lesions;Sow teat lesions	Piglet facial lesions									I have tried this		I have tried this
45	Yes	Clipping;Grinding	Always on all litters, on all piglets	Within 48 hours after birth	Conventional farrowing crate	Fully slatted	Plastic	Learning about sow farrowing behaviour	Checking sow more regularly before farrowing	Assisting farrowing	Counting number of teats	Feed/nutrition adjustment					Cross-fostering	Use of nurse sows	Milk supplementation (via milk cups or similar)				16-18 piglets	Only environmental enrichment for piglets	Problems with piglet facial lesions	Problems with sow teat injuries						Not manageable	Not manageable		Piglet facial lesions;Sow teat lesions										I have tried this;Worked		I have tried this;Did not work	I have tried this;Did not work	I have tried this;Did not work
46	No (to Q5 automatically)				Conventional farrowing crate	Partly slatted	Metal and plasic	Learning about sow farrowing behaviour	Checking sow more regularly before farrowing	Assisting farrowing	Counting number of teats	Feed/nutrition adjustment	Check water flowrate or consumption	Check sow milk production			Cross-fostering	Split suckling	Use of nurse sows	Milk supplementation (via milk cups or similar)			16-18 piglets	Trialing burlap	We don't practice in many years.							Manageable without needing to change management practices	Never														Worked	Worked	Worked
47	No (to Q5 automatically)				Free farrowing pen		Concrete	Assisting farrowing	Feed/nutrition adjustment	Check water flowrate or consumption							Cross-fostering	Split suckling	Milk supplementation (via milk cups or similar)				11-12 piglets	Only nesting materials for sows	I try to support piglets and teats in order to reduce the lesions of both							Manageable without needing to change management practices	Manageable without needing to change management practices		Piglet facial lesions;Sow teat lesions	Piglet facial lesions;Sow teat lesions					Piglet facial lesions;Sow teat lesions	Piglet facial lesions;Sow teat lesions				Did not work	Worked	Worked	Worked
48	No (to Q5 automatically)				Free farrowing pen		Concrete	Assisting farrowing	Feed/nutrition adjustment	Check water flowrate or consumption							Cross-fostering	Split suckling	Milk supplementation (via milk cups or similar)				11-12 piglets	Only nesting materials for sows	I try to support piglets and teats in order to reduce the lesions of both							Manageable without needing to change management practices	Manageable without needing to change management practices		Piglet facial lesions;Sow teat lesions	Piglet facial lesions;Sow teat lesions					Piglet facial lesions;Sow teat lesions	Piglet facial lesions;Sow teat lesions				Did not work	Worked	Worked	Worked
49	No (to Q5 automatically)				Conventional farrowing crate	Fully slatted		Checking sow more regularly before farrowing	Assisting farrowing	Counting number of teats	Feed/nutrition adjustment	Check water flowrate or consumption	Check sow milk production				Cross-fostering	Split suckling	Use of nurse sows				13-15 piglets	No	Standard procedure	Problems with piglet facial lesions	Problems with sow teat injuries					Manageable without needing to change management practices	Manageable without needing to change management practices	Piglet facial lesions;Sow teat lesions	Piglet facial lesions	Piglet facial lesions;Sow teat lesions					Piglet facial lesions;Sow teat lesions	Piglet facial lesions;Sow teat lesions	Piglet facial lesions;Sow teat lesions		Did not work	I have tried this;Did not work	Worked	I have tried this;Worked	I have tried this;Worked
50	Yes	Grinding	Always on all litters, but not on small piglets	Within 48 hours after birth	Conventional farrowing crate	Partly slatted	Metal and concrete	Assisting farrowing	Counting number of teats	Feed/nutrition adjustment	Check water flowrate or consumption	Check sow milk production					Cross-fostering	Split suckling	Use of nurse sows	Milk supplementation (via milk cups or similar)			13-15 piglets	Only nesting materials for sows	Standard procedure	Problems with piglet facial lesions	Problems with sow teat injuries					Manageable without needing to change management practices	Manageable without needing to change management practices		Sow teat lesions					Piglet facial lesions	Sow teat lesions		Piglet facial lesions		I have tried this;Worked		I have tried this;Worked	I have tried this	I have tried this
51	Yes	Grinding	Always on all litters, but not on small piglets	Within 48 hours after birth	Conventional farrowing crate	Fully slatted	Metal	Checking sow more regularly before farrowing	Assisting farrowing	Counting number of teats	Feed/nutrition adjustment	Check water flowrate or consumption	Check sow milk production				Cross-fostering	Split suckling	Use of nurse sows				13-15 piglets	Only environmental enrichment for piglets	Problems with piglet facial lesions	Problems with sow teat injuries						Needed to adjust management practices to keep it manageable	Manageable without needing to change management practices		Piglet facial lesions;Sow teat lesions	Piglet facial lesions				Sow teat lesions	Piglet facial lesions;Sow teat lesions		Piglet facial lesions		I have tried this;Worked	I have tried this;Did not work
52	Yes	Clipping	Frequently on most litters, on all piglets	Within 48 hours after birth	Conventional farrowing crate	Partly slatted		Learning about sow farrowing behaviour	Checking sow more regularly before farrowing	Assisting farrowing	Feed/nutrition adjustment	Check water flowrate or consumption	Check sow milk production				Cross-fostering	Use of nurse sows	Milk supplementation (via milk cups or similar)				13-15 piglets	Only nesting materials for sows	Standard procedure	Problems with piglet facial lesions	Too large litter sizes					Manageable without needing to change management practices	Manageable without needing to change management practices	Piglet facial lesions	Sow teat lesions	Sow teat lesions					Piglet facial lesions	Piglet facial lesions		Piglet facial lesions	I have tried this	I have tried this		Worked	Worked
53	Yes	Grinding	Always on all litters, but not on small piglets	From age day 3-7	Conventional farrowing crate	Fully slatted		Checking sow more regularly before farrowing	Assisting farrowing	Counting number of teats	Feed/nutrition adjustment	Check water flowrate or consumption	Check sow milk production	Body condition			Cross-fostering	Use of nurse sows	Artificial rearing (e.g. rescue decks)	Milk supplementation (via milk cups or similar)			13-15 piglets	Both	Problems with sow teat injuries							Manageable without needing to change management practices	Needed to adjust management practices to keep it manageable	Sow teat lesions	Sow teat lesions	Sow teat lesions	Sow teat lesions			Sow teat lesions	Piglet facial lesions;Sow teat lesions	Piglet facial lesions;Sow teat lesions			Worked	Did not work	Did not work		Worked
54	Yes	Grinding	Always on all litters, on all piglets	Within 48 hours after birth	Conventional farrowing crate	Partly slatted		Assisting farrowing	Counting number of teats	Feed/nutrition adjustment	Check water flowrate or consumption	Check sow milk production					Cross-fostering	Use of nurse sows					13-15 piglets	Both	Problems with piglet facial lesions							Manageable without needing to change management practices	Manageable without needing to change management practices		Piglet facial lesions					Sow teat lesions	Piglet facial lesions	Piglet facial lesions			Worked	Did not work	I have tried this	I have tried this	I have tried this
55	No (to Q5 automatically)				Conventional farrowing crate	Fully slatted		Learning about sow farrowing behaviour	Feed/nutrition adjustment								Cross-fostering						13-15 piglets	No	Problems with piglet facial lesions	Insufficient milk production						Manageable without needing to change management practices	Manageable without needing to change management practices				Sow teat lesions				Piglet facial lesions;Sow teat lesions		Piglet facial lesions		I have tried this		Worked	Worked
56	Yes	Grinding	Always on all litters, but not on small piglets	Within 48 hours after birth	Conventional farrowing crate	Fully slatted	Metal and plasic	Learning about sow farrowing behaviour	Checking sow more regularly before farrowing	Assisting farrowing	Counting number of teats	Feed/nutrition adjustment	Check water flowrate or consumption	Check sow milk production			Use of nurse sows	Milk supplementation (via milk cups or similar)					16-18 piglets	Only nesting materials for sows	Problems with piglet facial lesions	Problems with sow teat injuries						Needed to adjust management practices to keep it manageable	Needed to adjust management practices to keep it manageable		Piglet facial lesions		Sow teat lesions				Piglet facial lesions				I have tried this			I have tried this
57	Yes	Grinding	Always on all litters, but not on small piglets	Within 48 hours after birth	Conventional farrowing crate	Fully or partly slatted	Metal and concrete	Learning about sow farrowing behaviour	Checking sow more regularly before farrowing	Assisting farrowing	Counting number of teats	Feed/nutrition adjustment	Check water flowrate or consumption	Check sow milk production			Cross-fostering	Split suckling	Use of nurse sows	Artificial rearing (e.g. rescue decks)	Milk supplementation (via milk cups or similar)		16-18 piglets	Both	Problems with piglet facial lesions	Problems with sow teat injuries						Manageable without needing to change management practices	Manageable without needing to change management practices								Piglet facial lesions;Sow teat lesions					I have tried this;Did not work	I have tried this;Did not work	I have tried this;Did not work	I have tried this;Did not work
58	Yes	Clipping	Always on all litters, but not on small piglets	Within 48 hours after birth	Conventional farrowing crate	Fully slatted	Plastic	Learning about sow farrowing behaviour	Checking sow more regularly before farrowing	Assisting farrowing	Counting number of teats	Feed/nutrition adjustment					Cross-fostering	Split suckling	Use of nurse sows	Milk supplementation (via milk cups or similar)			13-15 piglets	Only nesting materials for sows	Problems with piglet facial lesions	Problems with sow teat injuries	Insufficient milk production					Manageable without needing to change management practices	Manageable without needing to change management practices	Piglet facial lesions	Sow teat lesions	Piglet facial lesions;Sow teat lesions					Piglet facial lesions;Sow teat lesions			Piglet facial lesions;Sow teat lesions	I have tried this		I have tried this;Worked	I have tried this;Worked	I have tried this;Worked
59	No (to Q5 automatically)				Conventional farrowing crate	Partly slatted		Learning about sow farrowing behaviour	Checking sow more regularly before farrowing	Counting number of teats	Feed/nutrition adjustment	Check sow milk production					Cross-fostering	Split suckling	Use of nurse sows				13-15 piglets	Both	Problems with piglet facial lesions	Problems with sow teat injuries	Too large litter sizes					Manageable without needing to change management practices	Manageable without needing to change management practices		Piglet facial lesions	Piglet facial lesions;Sow teat lesions					Sow teat lesions				Worked	Worked
60	No (to Q5 automatically)				Outdoor farrowing	Solid	Pasture	Learning about sow farrowing behaviour	Counting number of teats	Feed/nutrition adjustment	Check sow milk production						Cross-fostering	Use of nurse sows					13-15 piglets	Only nesting materials for sows	Problems with piglet facial lesions	Problems with sow teat injuries	Too large litter sizes					Manageable without needing to change management practices	Manageable without needing to change management practices			Piglet facial lesions;Sow teat lesions											I have tried this;Worked	I have tried this;Worked
61	Yes	Grinding	Occasionally when I see problems in some litters, on all piglets in those litters	Within 48 hours after birth	Conventional farrowing crate	Fully slatted	Metal and plasic	Learning about sow farrowing behaviour	Checking sow more regularly before farrowing	Assisting farrowing	Counting number of teats	Feed/nutrition adjustment	Check water flowrate or consumption	Check sow milk production			Cross-fostering	Split suckling	Artificial rearing (e.g. rescue decks)				13-15 piglets	Both	Problems with piglet facial lesions	Problems with sow teat injuries	Too large litter sizes					Manageable without needing to change management practices	Manageable without needing to change management practices		Piglet facial lesions;Sow teat lesions	Piglet facial lesions;Sow teat lesions										I have tried this	I have tried this	I have tried this	I have tried this
62	Yes	Clipping	Always on all litters, on all piglets	Within 48 hours after birth	Conventional farrowing crate	Fully slatted		Learning about sow farrowing behaviour	Checking sow more regularly before farrowing	Check sow milk production							Cross-fostering						13-15 piglets	No	Standard procedure	Ease of overall management in the farrowing house						Manageable without needing to change management practices	Manageable without needing to change management practices
63	Yes	Clipping	Always on all litters, on all piglets	Within 48 hours after birth	Conventional farrowing crate	Fully slatted		Assisting farrowing	Counting number of teats	Feed/nutrition adjustment	Check sow milk production						Cross-fostering	Split suckling	Use of nurse sows				16-18 piglets	No	Problems with sow teat injuries							Never	Never			Sow teat lesions								Piglet facial lesions
64	No (to Q5 automatically)				Conventional farrowing crate	Fully slatted		Counting number of teats	Feed/nutrition adjustment								Cross-fostering	Split suckling	Use of nurse sows				16-18 piglets	Only nesting materials for sows	Problems with piglet facial lesions							Manageable without needing to change management practices	Manageable without needing to change management practices															Worked
65	Yes	Clipping	Always on all litters, but not on small piglets	Within 48 hours after birth	Free farrowing pen	Fully slatted		Learning about sow farrowing behaviour	Checking sow more regularly before farrowing	Assisting farrowing							Cross-fostering	Use of nurse sows					13-15 piglets	Both	Standard procedure	Problems with piglet facial lesions	Problems with sow teat injuries					Needed to adjust management practices to keep it manageable	Needed to adjust management practices to keep it manageable		Piglet facial lesions;Sow teat lesions										Worked	Did not work	Did not work	Did not work	Did not work
66	Yes	Clipping	Always on all litters, but not on small piglets	Within 48 hours after birth	Conventional farrowing crate	Partly slatted		Learning about sow farrowing behaviour	Checking sow more regularly before farrowing	Assisting farrowing	Counting number of teats	Feed/nutrition adjustment	Check water flowrate or consumption				Cross-fostering	Split suckling	Use of nurse sows	Milk supplementation (via milk cups or similar)			16-18 piglets	Only environmental enrichment for piglets	Problems with piglet facial lesions	Dramatic increase in Greasy Pig disease esp in gilt litters						Manageable without needing to change management practices	Manageable without needing to change management practices		Piglet facial lesions	Piglet facial lesions									I have tried this;Worked
67	Yes	Grinding	Frequently on most litters, but not on small piglets	Within 48 hours after birth	Conventional farrowing crate	Fully slatted	Metal	Learning about sow farrowing behaviour	Counting number of teats	Feed/nutrition adjustment	Check sow milk production						Split suckling	Use of nurse sows					13-15 piglets	Only nesting materials for sows	Ease of overall management in the farrowing house	Problems with sow teat injuries						Never	Manageable without needing to change management practices		Sow teat lesions	Sow teat lesions					Sow teat lesions				I have tried this;Worked	I have tried this;Worked	I have tried this;Worked	I have tried this;Worked
68	Yes	Grinding	Always on all litters, but not on small piglets	Within 48 hours after birth	Conventional farrowing crate		Metal	Learning about sow farrowing behaviour	Assisting farrowing	Counting number of teats	Feed/nutrition adjustment	Check water flowrate or consumption	Check sow milk production				None of the above						13-15 piglets	Only environmental enrichment for piglets	Standard procedure	Problems with piglet facial lesions	Problems with sow teat injuries					Manageable without needing to change management practices	Manageable without needing to change management practices		Piglet facial lesions;Sow teat lesions	Piglet facial lesions					Piglet facial lesions;Sow teat lesions				Worked	Worked	Worked	Worked	Did not work
69	Yes	Grinding	Always on all litters, but not on small piglets	Within 48 hours after birth	Conventional farrowing crate		Metal	Feed/nutrition adjustment									Split suckling						13-15 piglets	No	Problems with sow teat injuries							Manageable without needing to change management practices	Manageable without needing to change management practices	Piglet facial lesions;Sow teat lesions		Piglet facial lesions;Sow teat lesions									I have tried this
70	Yes	Grinding	Always on all litters, on all piglets	Within 48 hours after birth	Conventional farrowing crate	Fully slatted	Metal	Learning about sow farrowing behaviour	Checking sow more regularly before farrowing	Assisting farrowing	Counting number of teats	Feed/nutrition adjustment					Cross-fostering						16-18 piglets	No	Problems with piglet facial lesions	Insufficient milk production						Manageable without needing to change management practices	Manageable without needing to change management practices		Piglet facial lesions	Sow teat lesions					Piglet facial lesions;Sow teat lesions	Piglet facial lesions			I have tried this		I have tried this	I have tried this
71	No (to Q5 automatically)				Free farrowing pen	Solid	Concrete	Learning about sow farrowing behaviour	Checking sow more regularly before farrowing	Counting number of teats	Feed/nutrition adjustment	Check water flowrate or consumption					Cross-fostering	Split suckling					16-18 piglets	Both	Problems with piglet facial lesions							Never	Never
72	No (to Q5 automatically)				Conventional farrowing crate	Partly slatted	Metal and concrete	Learning about sow farrowing behaviour	Checking sow more regularly before farrowing	Assisting farrowing	Feed/nutrition adjustment	Check water flowrate or consumption					None of the above						11-12 piglets	No	Problems with piglet facial lesions	Problems with sow teat injuries	Insufficient milk production					Manageable without needing to change management practices	Manageable without needing to change management practices		Piglet facial lesions;Sow teat lesions	Piglet facial lesions;Sow teat lesions					Piglet facial lesions;Sow teat lesions				I have tried this	Worked	Worked	Worked
73	No (to Q5 automatically)				Outdoor farrowing	Solid	Concrete	Learning about sow farrowing behaviour	Checking sow more regularly before farrowing								None of the above						Less than 10 piglets	Both	I do not observe any problems with an outdoor rustic breed							Never	Never													Worked		Worked
74	Yes	Clipping	Always on all litters, but not on small piglets	Within 48 hours after birth	Conventional farrowing crate		Metal and concrete	Learning about sow farrowing behaviour	Assisting farrowing	Counting number of teats	Feed/nutrition adjustment	Check sow milk production					None of the above						16-18 piglets	Only environmental enrichment for piglets	Standard procedure	Problems with sow teat injuries						Never	Manageable without needing to change management practices		Sow teat lesions										I have tried this
75	Yes	Clipping	Occasionally when I see problems in some litters, on all piglets in those litters	Anytime when I see problems in some litters	Conventional farrowing crate		Metal	Checking sow more regularly before farrowing	Feed/nutrition adjustment	Check water flowrate or consumption							Use of nurse sows	Milk supplementation (via milk cups or similar)					16-18 piglets	No	Problems with piglet facial lesions							Needed to adjust management practices to keep it manageable	Manageable without needing to change management practices			Piglet facial lesions					Sow teat lesions			Piglet facial lesions	I have tried this;Worked		I have tried this;Worked	I have tried this;Worked	I have tried this;Worked
[truncated: 13 more columns]
